# Supplementary material for: Killing two birds with one stone: emergence of colistin and cefiderocol resistance in a mucoid MDR Acinetobacter baumannii under colistin pressure
Source: Front Microbiol. 2025 Sep 30;16:1650028. doi: 10.3389/fmicb.2025.1650028 (PMC12518295; doi:10.3389/fmicb.2025.1650028)
Supplement: Supplementary file 1 [file Data_Sheet_1.ZIP]

Archive with 3 entries (3 files):
- Supplementary materials presentation/Supplementary_Table1.xlsx
- Supplementary materials presentation/Supplementary_table2.xlsx
- Supplementary materials presentation/Supplementary_table3.xlsx
