# Supplementary material for: Killing two birds with one stone: emergence of colistin and cefiderocol resistance in a mucoid MDR Acinetobacter baumannii under colistin pressure
Source: Front Microbiol. 2025 Sep 30;16:1650028. doi: 10.3389/fmicb.2025.1650028 (PMC12518295; doi:10.3389/fmicb.2025.1650028)
Supplement: Supplementary file 1 [file Data_Sheet_1.ZIP › Supplementary materials presentation/Supplementary_Table1.xlsx]

## Sheet: Foglio1
reference_GenBank_accession	Strain	Species	MLST	Sequencing Platform	Isolation Source	Collection Date	Collection Year	Isolation Country	Geographic Group	Geographic Location	Host Name	Host Common Name
CP091371	AB36-VUB	Acinetobacter baumannii	MLST.Acinetobacter_baumannii_2.2,MLST.Acinetobacter_baumannii_1.208	Illumina + MinION				Belgium	Europe	Belgium	Homo sapiens	Human
CP091341	AB226-VUB	Acinetobacter baumannii	MLST.Acinetobacter_baumannii_2.604,MLST.Acinetobacter_baumannii_1.208	Illumina + MinION				Belgium	Europe	Belgium	Homo sapiens	Human
CP091350	AB212-VUB	Acinetobacter baumannii	MLST.Acinetobacter_baumannii_1.208,MLST.Acinetobacter_baumannii_2.2	Illumina + MinION				Belgium	Europe	Belgium	Homo sapiens	Human
CP099784	NCCP 15989	Acinetobacter baumannii	MLST.Acinetobacter_baumannii_2.2,MLST.Acinetobacter_baumannii_1.208	Oxford Nanopore MinION; Illumina	sputum	2013-01-01	2013	South Korea	Asia	South Korea: Jeollabuk-do	Homo sapiens	Human
CP096894	Mu1956	Acinetobacter baumannii	MLST.Acinetobacter_baumannii_2.2,MLST.Acinetobacter_baumannii_1.208	Oxford Nanopore; Illumina NextSeq	respiratory	2012-2015		USA	North America	USA:Georgia,Atlanta	Homo sapiens	Human
CP134599	XH1015	Acinetobacter baumannii	MLST.Acinetobacter_baumannii_1.208,MLST.Acinetobacter_baumannii_2.2	Illumina HiSeq; PacBio	sputum	2010	2010	China	Asia	China: Anhui	Homo sapiens	Human
