# Supplementary material for: Killing two birds with one stone: emergence of colistin and cefiderocol resistance in a mucoid MDR Acinetobacter baumannii under colistin pressure
Source: Front Microbiol. 2025 Sep 30;16:1650028. doi: 10.3389/fmicb.2025.1650028 (PMC12518295; doi:10.3389/fmicb.2025.1650028)
Supplement: Supplementary file 1 [file Data_Sheet_1.ZIP › Supplementary materials presentation/Supplementary_table2.xlsx]

## Sheet: Foglio1
	Antimicrobial MIC (µg/ml) and interpretation for:
Antimicrobial agent	AM3 HM		AM4 LM		AM 61 HM		AM 62 HM
	MIC	INT	MIC	INT	MIC	INT	MIC	INT
Ceftazidime/avibactam	>16	-	>16	-	>16	-	>16	-
Ceftolozane/tazobactam	32	-	32	-	32	-	32	-
Ciprofloxacin	≥4	R	≥4	R	≥4	R	≥4	R
Colistin	≤ 2	S	≤ 2	S	≤ 2	S	≥16	R
Imipenem	≥16	R	≥16	R	≥16	R	≥16	R
Meropenem	≥16	R	≥16	R	≥16	R	≥16	R
Piperacillin/tazobactam	≥32	IE	≥32	IE	≥32	IE	≥32	IE
Cefotaxime	≥8	-	≥8	-	≥8	-	≥8	-
Ceftazidime	≥16	-	≥16	-	≥16	-	≥16	-
Trimethopim/sulfametoxazole	≥ 320	R	≥ 320	R	≥ 320	R	≥ 320	R
Cefiderocol	≤ 2	IE	≤ 2	IE	≤ 2	IE	≥128	IE
Tigecycline	1	IE	1	IE	1	IE	1	IE
