# Supplementary material for: Killing two birds with one stone: emergence of colistin and cefiderocol resistance in a mucoid MDR Acinetobacter baumannii under colistin pressure
Source: Front Microbiol. 2025 Sep 30;16:1650028. doi: 10.3389/fmicb.2025.1650028 (PMC12518295; doi:10.3389/fmicb.2025.1650028)
Supplement: Supplementary file 1 [file Data_Sheet_1.ZIP › Supplementary materials presentation/Supplementary_table3.xlsx]

## Sheet: sequencing results
sample	A. baumanni phenotype	n_reads_tot(M)	n_contigs	total_length	Largest contig	GC (%)	N50	N90	L50	L90	ST_pasteur	ST_oxford	K locus	O locus	AMR	ADC-73	APH(3'')-Ib	APH(3')-Ia	APH(6)-Id	AbaF	AbaQ	AmvA	OXA-23	OXA-66	TEM-12	abeM	abeS	adeF	adeG	adeH	adeI	adeJ	adeK	adeL	adeN	armA	mphE	msrE	sul2	tet(B)	VF	htpB	katA	pilT
AM3	HM	1234648	77	3871528	293038	38.93	131080	38209	11	31	2	208/1806	KL2	OCL1		1	1	1	1	1	1	1	1	1	1	1	1	1	1	1	1	1	1	1	1	1	1	1	1	1		1	1	1
AM4	LM	1110646	77	3870942	292738	38.94	131081	35195	11	33	2	208/1806	KL2	OCL1		1	1	1	1	1	1	1	1	1	1	1	1	1	1	1	1	1	1	1	1	1	1	1	1	1		1	1	1
AM61	HM	2424122	79	3874769	293070	38.94	140134	38355	10	31	2	208/1806	KL2	OCL1		1	1	0	1	1	1	1	1	1	1	1	1	1	1	1	1	1	1	1	1	1	1	1	1	1		1	1	1
AM62	HM	2216066	75	3876027	293070	38.94	140134	42602	10	29	2	208/1806	KL2	OCL1		1	1	1	1	1	1	1	1	1	1	1	1	1	1	1	1	1	1	1	1	1	1	1	1	1		1	1	1

## Sheet: mutations
sample	A. baumanni phenotype	mutations in gene involved in adherence	ACICU_RS16840.fasta	fimT	fimU	fimV	gspD_pilD.fasta	pilA	pilB	pilC	pilE	pilF	pilG	pilH	pilI	pilJ	pilM	pilN	pilO	pilQ	pilR	pilS	pilT	pilU	pilV	pilW	pilX	pilY1	tsaP	mutations in gene involved in biofilm	abaI	abaR	adeF	adeG	adeH	bap	csuAB	csuB	csuC	csuD	csuE	pgaA	pgaB	pgaC	pgaD	mutations in gene involved in regulation	bfmR	bfmS	mutations in gene involved in immune modulation
AM3	HM				G44A; T144S; T156N			L57*									T134A		I134T; I188M		A374T; I378V; V395A; T398A; N400S	T249A; I353M; D389V; L441P			K148R	R86W; A130V; H133Y; T238A; N312T	P166A	A515T; S520T; S528T; T545N; L552F; N558K; A572T; S585T; A599S	I29V		S120N	D23E; I28T; Q69R				A327D				A502V	L58S; D101G
AM4	LM				G44A; T144S; T156N			L57*									T134A				A374T; I378V; V395A; T398A; N400S	T249A; I353M; D389V; L441P			K148R	R86W; A130V; H133Y; T238A; N312T	P166A	A515T; S520T; S528T; T545N; L552F; N558K; A572T; S585T; A599S	I29V		S120N	D23E; I28T; Q69R				A327D				A502V	L58S; D101G
AM61	HM				G44A; T144S; T156N			L57*									T134A				A374T; I378V; V395A; T398A; N400S	T249A; I353M; D389V; L441P			K148R	R86W; A130V; H133Y; T238A; N312T	P166A	A515T; S520T; S528T; T545N; L552F; N558K; A572T; S585T; A599S	I29V		S120N	D23E; I28T; Q69R				A327D				A502V	L58S; D101G
AM62	HM				G44A; T144S; T156N			L57*									T134A				A374T; I378V; V395A; T398A; N400S	T249A; I353M; D389V; L441P			K148R	R86W; A130V; H133Y; T238A; N312T	P166A	A515T; S520T; S528T; T545N; L552F; N558K; A572T; S585T; A599S	I29V		S120N	D23E; I28T; Q69R				A327D				A502V	L58S; D101G
[truncated: 60 more columns]

## Sheet: plasmids and MGEs
plasmids/MGE	AM3	AM4	AM61	AM62
plasmid omologous to CP026708	yes	yes	yes	yes
plasmid omologous to CP015485	yes, carrying OXA-23 and sul2 genes	yes, carrying OXA-23 and sul2 genes	yes, carrying OXA-23 and sul2 genes	yes, carrying OXA-23 and sul2 genes
IS3	yes	yes	yes	yes
IS66	yes	yes	yes	yes
IS256	yes	yes	yes	yes

## Sheet: SNPs
POS	AM4 (ref)	AM3	AM61	AM62	GENE	PRODUCT	EFFECT
131645	A	G	G	G	rpoB	DNA-directed RNA polymerase subunit beta	missense_variant c.3797T>C p.Leu1266Ser
132080	G	G	A	G	rpoB	DNA-directed RNA polymerase subunit beta	missense_variant c.3362C>T p.Pro1121Leu
32117	G	G	G	A			intergenic
42428	T	T	A	A	trpA	tryptophan synthase subunit alpha	missense_variant c.788A>T p.His263Leu
62697	G	G	G	A	pmrB	two-component system sensor histidine kinase PmrB	missense_variant c.425C>T p.Ala142Val
28353	T	T	T	C		hypothetical protein	synonymous_variant c.30A>G p.Leu10Leu
22251	G	A	G	G		SbcC/MukB-like Walker B domain-containing protein	missense_variant c.434C>T p.Ala145Val
70941	T	T	T	C	piuA	TonB-dependent siderophore receptor	missense_variant c.911A>G p.Asp304Gly
6709	C	C	C	T	accC	acetyl-CoA carboxylase biotin carboxylase subunit	missense_variant c.721G>A p.Ala241Thr
34877	C	C	T	C		ribose-phosphate pyrophosphokinase	missense_variant c.295C>T p.Arg99Cys
34976	G	G	G	A		ribose-phosphate pyrophosphokinase	missense_variant c.394G>A p.Ala132Thr
44655	T	T	A	T	fabD	ACP S-malonyltransferase	missense_variant c.215A>T p.Gln72Leu
70935	C	C	T	C			intergenic
170482	G	G	A	G		long-chain fatty acid transporter	missense_variant c.715C>T p.Pro239Ser
177265	G	A	G	G	tcuA	FAD-dependent tricarballylate dehydrogenase TcuA	missense_variant c.1199G>A p.Gly400Asp
118421	C	C	C	T		glycosyltransferase family 2 protein	missense_variant c.868C>T p.Arg290Cys
127593	G	G	G	T			intergenic
130822	C	T	C	C	ptk	polysaccharide biosynthesis tyrosine autokinase	missense_variant c.1592C>T p.Ala531Val
130852	C	C	T	T	ptk	polysaccharide biosynthesis tyrosine autokinase	missense_variant c.1622C>T p.Pro541Leu
131187	A	G	G	G	ptk	polysaccharide biosynthesis tyrosine autokinase	missense_variant c.1957A>G p.Met653Val
48685	G	G	A	G		YebC/PmpR family DNA-binding transcriptional regulator	missense_variant c.262G>A p.Glu88Lys
